# Supplementary material for: TALE-Like Effectors Are an Ancestral Feature of the Ralstonia solanacearum Species Complex and Converge in DNA Targeting Specificity
Source: Front Plant Sci. 2016 Aug 17;7:1225. doi: 10.3389/fpls.2016.01225 (PMC4987410; doi:10.3389/fpls.2016.01225)
Supplement: Supplementary file 1 [file Table_1.XLSX]

## Sheet: Strains screened
Table S1. Strains analyzed in this study
Phylotype	Strain (RUN if possible)	From strain collection maintained by	RipTAL found? (y/n)	Sampling location	Plant host this strain was isolated from	Specific geographic origin, if known	Other Names	Genome information(*)	Sequevar	RipTAL	Additional information
I	RUN2108	P. Prior	yes	Mayotte	Tomato	Dembeni			31	I-1
I	RUN2120	P. Prior	yes	Mayotte	Tomato	Combani			31	I-1
I	RUN2127	P. Prior	yes	Mayotte	C. annuum	Combani			46	I-8
I	RUN2140	P. Prior	yes	Mayotte	Aubergine	Bouyouni			15	I-7
I	RUN2143	P. Prior	yes	Mayotte	C. annuum	Bouyouni			15	I-7
I	RUN2146	P. Prior	yes	Mayotte	Tomato	Miangani			46	I-8
I	RUN2165	P. Prior	yes	Mayotte	S. nigrum	Kwalé			31	I-1
I	RUN2170	P. Prior	yes	Mayotte	Aubergine	Coconi			31	I-1
I	RUN2083	P. Prior	no	Mayotte	C. fructescens	Nyambadao			18
I	RUN2150	P. Prior	no	Mayotte	Tomato	Miangani			18
IIA	K60	C. Allen	no	Wake Co, N.C.	tomato			Phylotype II Typestrain, Genome Sequence available	7
IIB	UW160	C. Allen	no	Isla Padre, Peru	Plantain		S253		4
IIB	Molk2	P. Prior	yes	Philippines	Musa sp.	Davao	R633	Genome Sequence available	3	II-1
IIB	UW163	C. Allen	no	Nauta, Peru	plantain		S256	Genome Sequence available	4
IIB	UW551	C. Allen	no	WI (originally Kenya)	geranium		I-35	Genome Sequence available	1
III	RUN369	P. Prior	yes	Guinea	Potato		DGBBC1125		43	III-1
III	RUN075	C. Allen	no	Zimbabwe	Potato		NCPPB332, JS949		22
III	RUN133	C. Allen	no	Cameroon	Tomato		CFBP6941, CMR15	Genome sequenced. No RipTAL in the genomic sequence, except for a cterminal fragment. This fragment will not be picked up by our approach. This fragment is appearently picked up in the GMI1000 micro array. (Guidot et al 2007)	29
III	RUN362	C. Allen	no	Guinea	Potato		DGBBC1138
III	RUN39	P. Prior	no	Burkina Fasi	Eggplant		CFBP3059		23
III	RUN53	P. Prior	no	Cameroon	Morella		CFBP7022		29
III	RUN60	P. Prior	no	Reunion	Pelargonium		JT525		19
III	RUN76	P. Prior	no	Zimbabwe	Nicotiana tabaccum		NCPPB342, CFBP6430		20
III	RUN145	P. Prior	no	Cameroon	Huckleberry		CMR32		29
III	RUN146	P. Prior	no	Cameroon	Tomato		CMR33		20
III	RUN166	P. Prior	no	Cameroon	Huckleberry		CMR66		49
III	RUN174	P. Prior	no	Cameroon	Pepper		CFBP7042, CMR78		29
III	RUN331	P. Prior	no	Madagascar	Potato		MAD29		19
III	RUN362	P. Prior	no	Guinea	Potato		DGBBC1138		43
III	RUN368	P. Prior	no	Guinea	Potato		DGBBC1259		42
III	RUN478	P. Prior	no	Zimbabwe	Solanum panduraforme		NCPPB283		22
III	RUN479	P. Prior	no	Angola	Potato		NCPPB1018		21
III	RUN480	P. Prior	no	Zimbabwe	Symphytum sp		NCPPB505		20
III	RUN2340	P. Prior	no	Madagascar	Potato				under investigation
III	RUN2532	P. Prior	no	Madagascar	Potato				under investigation
III	RUN2594	P. Prior	no	Madagascar	Potato				under investigation
III	RUN2717	P. Prior	no	Madagascar	Potato				under investigation
III	RUN376	P. Prior	no	Guinea	Potato		DGBBC1262		43
IV	RUN62	P. Prior	yes	Indonesia	Banana		R229	Genome sequenced	10	IV-2	subsp. celebesensis
IV	RUN1327	P. Prior	yes	Indonesia	Clove		UW522		11	IV-1	subsp. zyzygii
IV	RUN88	P. Prior	no	Indonesia	Clove		R24, UQRS466	Genome sequenced	9		subsp. zyzygii
IV	RUN89	P. Prior	no	Indonesia	Clove		R28		9		subsp. zyzygii
IV	RUN1357	P. Prior	no	Indonesia	Clove		UW519		9		subsp. zyzygii
IV	RUN089	C. Allen	no	Indonesia	Clove		R28		9		subsp. zyzygii
IV	RUN1314	P. Prior	yes	Indonesia	Musa sp.	Central Java	UQRS627		10	IV-2	subsp. celebesensis
IV	RUN1347	P. Prior	yes	Indonesia	Musa sp.				10	IV-2	subsp. celebesensis
I	RUN1359	P. Prior	yes	Indonesia	Clove		UW521		31	I-1	Originally typed as Phylotype IV, see Wicker et al 2012
I	RUN064	C. Allen, P. Prior	yes	Indonesia	Clove		JT663, R8		I-9	I-9	Originally typed as Phylotype IV, see Wicker et al 2012
IV	RUN1348	P. Prior	yes	Indonesia	Musa sp.	West Java	RUN63, R230		10	IV-2	subsp. celebesensis
IV	RUN1350	P. Prior	yes	Indonesia	Musa sp.	Lampung	UQRS635		10	IV-2	subsp. celebesensis
IV	RUN1351	P. Prior	yes	Indonesia	Musa sp.	West Sumatra	UQRS637		10	IV-2	subsp. celebesensis
IV	RUN1349	P. Prior	yes	Indonesia	Musa sp.	North Sulawesi	UQRS633		10	IV-2	subsp. celebesensis
IV	RUN14	P. Prior	no	Australia	Tomato		ACH732, CIP357		11		subsp. indonesiensis
IV	RUN083	C. Allen, P. Prior	yes	Indonesia	Tomato		Psi07	Genome sequenced	10	IV-1	subsp. indonesiensis
(*) Genomes are publicly accessible via https://www.genoscope.cns.fr/agc/microscope/home/index.php

## Sheet: RipTAL abundance in RalstoT3E
	Phylotype
	I	III	IIA	IIB	IV	All
RipTAL annotated	8	0	0	1 (Molk2)	2	10
RipTAL pseudogene	2	1	2	2	0	7
RipTAL absent	0	0	2	14	1	17
These counts were generated based on a phylotype specific lookup of all strains available at https://iant.toulouse.inra.fr/bacteria/annotation/site/prj/T3Ev2/# on July 13th 2016
