# Supplementary material for: TALE-Like Effectors Are an Ancestral Feature of the Ralstonia solanacearum Species Complex and Converge in DNA Targeting Specificity
Source: Front Plant Sci. 2016 Aug 17;7:1225. doi: 10.3389/fpls.2016.01225 (PMC4987410; doi:10.3389/fpls.2016.01225)
Supplement: Supplementary file 2 [file Table_2.XLSX]

## Sheet: Sheet2
Table S2 - Primers used in this study
Number	Name	Sequence	Description
NS001	RipTAL allPhT F	CTCGGCTATTCCCGTGAGCAG	Amplification of RipTAL CRD from any Phylotype from gDNA
NS002	RipTAL allPhT R	TTTGCCGGCACGCTTGCCG	Amplification of RipTAL CRD from any Phylotype from gDNA
NS003	RipTAL allPT REP F	TCGTGGACATCGCTCGGCAG	Sequencing of repeat region of RipTALs from any Phylotype
NS004	RipTAL allPT REP R	ACCCGCTCGGGACTCAGG	Sequencing of repeat region of RipTALs from any Phylotype
NS005	GWalk_Adap_Long	GTAATACGACTCACTATAGGGCACGCGTGGTCGACGGCCCGGGCTGGT	Genome Walking Adaptor.
NS006	GWalk_Adap_Shor	P-ACCAGCCC-H2N	Genome Walking Adaptor.
NS007	GWalk_AP1	GTAATACGACTCACTATAGGGC	Genome Walking Primer, outer
NS008	GWalk_AP2	ACTATAGGGCACGCGTGGT	Genome Walking Primer, inner
NS009	RUN369 COUT 1	TGGCTCCACCGCAGGAAACGTACCGCT	Genome walking, GSP outer, RUN369 Cterminus
NS010	RUN369 COUT 2	CCGCTCGTTCGCACATACGGGCCGATT	Genome walking, GSP inner, RUN369 Cterminus
NS011	RipTAL Reps out N	CTGCTCACGGGAATAGCCGAG	Rev comp of NS001, Sequencing and Genome Walking
NS012	RipTAL Reps out C	CCTGAGTCCCGAGCGGGT	Rev comp of NS002, Sequencing and Genome Walking
NS013	RUN369 NOUT1	CTTCGCAATTTCGCTCAGGCTCTCCTG	Genome walking, GSP outer, RUN369 Nterminus
NS014	RUN369 NOUT2	AGTTTCCGGATCTGCTCACGGGAATAG	Genome walking, GSP inner, RUN369 Nterminus
NS015	RUN369 NOUT1.1	CCTTGTCCTGTCAAGGTGGCGTGATACTTCGC	Genome walking, GSP outer, RUN369 Nterminus
NS016	RUN369 NOUT2.1	CGCTCAGGCTCTCCTGTTTGAGTTTCCGGATC	Genome walking, GSP inner, RUN369 Nterminus
NS017	RUN369 COUT1.1	GGCCTGATCAACTGGCATGGCTCCACCGC	Genome walking, GSP outer, RUN369 Cterminus
NS018	RUN369 COUT2.1	CGTACCGCTCGTTCGCACATACGGGCCGA	Genome walking, GSP inner, RUN369 Cterminus
NS019	RUN369 NOUT3.1	ACACGTCACGGCCGATGCGGGATGACGAG	Genome walking, GSP outer, RUN369 Nterminus
NS020	RUN369 NOUT3.2	GCCAAGAACAGTCGGGGCCGGCCAAGCAT	Genome walking, GSP inner, RUN369 Nterminus
NS021	RUN369 NOUT150.1	CAGATCGGGGAGCGCCGCAGCCAACTCC	New Set 150 bp down of allPTN, attempt to make the genome walking work better by priming further away
NS022	RUN369 NOUT150.2	TGGCGACCACCCGGAGCGACTGCCGTC	New Set 150 bp down of allPTN, attempt to make the genome walking work better by priming further away
NS023	RUN369 NOUT250.1	GCTCGCCGCACTGCGCAACGGTCGCAA	New Set 250 bp down of allPTN, attempt to make the genome walking work better by priming further away
NS024	RUN369 NOUT250.2	GGGTAGCAGCGCTTGCAGCGCCAAGTCG	New Set 250 bp down of allPTN, attempt to make the genome walking work better by priming further away
NS025	RUN369 NOUT500.1	CGGTGCTCAGTTCATAGGGGGCCGCGC	New Set 500 bp down of allPTN, attempt to make the genome walking work better by priming further away
NS026	RUN369 NOUT500.2	CAACGCCCGCTTGCCGCCAGTGTTGCTG	New Set 500 bp down of allPTN, attempt to make the genome walking work better by priming further away
NS027	PTI_FL_CACC_FWD	AGGTCTCACACCATGAGAATAGGCAAATCAAGCGGTTGG	Amplification of FullLength PTI,III RipTALs for Golden Gate cloning
NS028	PTI_FL_AAGG_NOSTOP_R	TCAGGTCTCTCCTTCGTTTCCAATATTTGCAGAAGCCAGTC	Amplification of FullLength PTI RipTALs for Golden Gate cloning
NS029	PTII_FL_CACC_FWD	AGGTCTCACACCATGCGTCGCCGGACCGCC	Amplification of FullLength PTII RipTALs for Golden Gate cloning
NS030	PTII_FL_AAGG_NOSTOP_R	TCAGGTCTCTCCTTCACATCCAACATTTGCAGGAACGAGTC	Amplification of FullLength PTII RipTALs for Golden Gate cloning
NS032	PTIII_FL_AAGG_NOSTOP_R	TCAGGTCTCTCCTTTGCATCCAATATTTGCAGGAGCCAGTC	Amplification of FullLength PTIII RipTALs for Golden Gate cloning
NS033	PTIV_FL_CACC_FWD	AGGTCTCACACCATGAGAGTAGGCAAAGCACGAGAGC	Amplification of FullLength PTIV RipTALs for Golden Gate cloning
NS034	PTIV_FL_AAGG_NOSTOP_R	TCAGGTCTCTCCTTCAGGTCCAGTAGCTGCAGGAGC	Amplification of FullLength PTIV RipTALs for Golden Gate cloning
NS035	PTI_200_BsaI_F	TCGGTCTCCGGCGCCGCGCCGCTC	Use with NS38, Fullength cloning of PTI ripTALs,binding at CDS position 200, where a BsaI site is
NS036	PTI_200_BsaI_R	CTGGTCTCACGCCGGTGACCGAGCCCCG	Use with NS27, Fullength cloning of PTI ripTALs
NS037	PTI_3300_BsaI_F	CGGGTCTCCCGGTATGGCAGGGCAATCGGC	Use with NS28, Fullength cloning of PTI ripTALs,binding at CDS position 3300, where a BsaI site is
NS038	PTI_3300_BsaI_R	TTGGTCTCAACCGGGAGAGCCGAGCGTGCGCTC	Use with NS35, Fullength cloning of PTI ripTALs
NS039	PTIII_3300_BsaI_F	CAGGTCTCCCAGCGTAGCTGGGCAATCGGC	Cterminal set for Subcloning and subsequent golden gate cloning of PTIII, no primers for Nterm, NS027 works.
NS040	PTIII_3300_BsaI_R	TTGGTCTCAGCTGGGTGACCTGAGCGTGCGCTC
NS041	PTIII_200_BsaI_F	GGTCTCCGGCGCCGCGCCGCCC	See NS035; NS036 same approach for phylotype III (dont want to change aa therefore need new primers, there is a polymorphism in the priming region)
NS042	PTIII_200_BsaI_R	GGTCTCACGCCGGTGACCGAGCCCCGGTTC
NS043	EBEs-A0-RipTALs-Bs3P-Rev	P-acccccttATAAAATTGGTCAGGCAAAC	These Primers also work for EBEs of: RipTALI-1, RipTALI-8/III-1, RipTALI-9, RipTALII-1, RipTALIV-1 (A0)
NS044	EBEs-T0-RipTALs-Bs3P-Rev	P-accccctaATAAAATTGGTCAGGCAAAC	These Primers also work for EBEs of: RipTALI-1, RipTALI-8/III-1, RipTALI-9, RipTALII-1, RipTALIV-1 (T0)
NS045	EBEs-G0-RipTALs-Bs3P-Rev	P-accccctcATAAAATTGGTCAGGCAAAC	These Primers also work for EBEs of: RipTALI-1, RipTALI-8/III-1, RipTALI-9, RipTALII-1, RipTALIV-1 (G0)
NS046	EBEs-C0-RipTALs-Bs3P-Rev	P-accccctgATAAAATTGGTCAGGCAAAC	These Primers also work for EBEs of: RipTALI-1, RipTALI-8/III-1, RipTALI-9, RipTALII-1, RipTALIV-1 (C0)
NS047	Bs3P-RipTALI-8/III-1-FWD	cgccttgcTCACAACTTCAAGTTATC	Specific primer for EBE RipTALI-8, RipTALIII-1
NS048	Bs3P-RipTALII-1-FWD	agccggaacTCACAACTTCAAGTTATC	Specific primer for EBE RipTALII-1
NS049	Bs3P-RipTALI-1-FWD	cgccgtggcTCACAACTTCAAGTTATC	Specific primer for EBE RipTALI-1
NS050	Bs3P-RipTALI-9-FWD	cgcgtggcTCACAACTTCAAGTTATC	Specific primer for EBE RipTALI-9
NS051	Bs3P-RipTALIV-1-FWD	agccggggTCACAACTTCAAGTTATC	Specific primer for EBE RipTALIV-1
NS052	EBE-A0-RipTALIV-2-Bs3P-Rev	cccccccttATAAAATTGGTCAGGCAAAC	First primer for EBE RipTALIV-2 (A0)
NS053	EBE-T0-RipTALIV-2-Bs3P-Rev	ccccccctaATAAAATTGGTCAGGCAAAC	First primer for EBE RipTALIV-2 (T0)
NS054	EBE-G0-RipTALIV-2-Bs3P-Rev	ccccccctcATAAAATTGGTCAGGCAAAC	First primer for EBE RipTALIV-2 (G0)
NS055	EBE-C0-RipTALIV-2-Bs3P-Rev	ccccccctgATAAAATTGGTCAGGCAAAC	First primer for EBE RipTALIV-2 (C0)
NS056	EBE-RipTALIV-2-Bs3P-Fwd	P-tagccgggTCACAACTTCAAGTTATC	Second primer for EBE RipTALIV-2
NS057	Bs3P-EBE-I-1-8A-FWD	agccgtggcTCACAACTTCAAGTTATC	Testing HD specificity in RipTALI-1,-8 and III-1 to be used with EBEs-G0-RipTALs-Bs3P-Rev (NS045)
P=5' Phosphate group for ligation
red text: Overhangs generated by Type Iis Restriction enzyme
green text: Zero base of the EBE
