# Supplementary material for: TALE-Like Effectors Are an Ancestral Feature of the Ralstonia solanacearum Species Complex and Converge in DNA Targeting Specificity
Source: Front Plant Sci. 2016 Aug 17;7:1225. doi: 10.3389/fpls.2016.01225 (PMC4987410; doi:10.3389/fpls.2016.01225)
Supplement: Supplementary file 3 [file Table_3.XLSX]

## Sheet: Numbers
Table S3 - GC Contents of TALE and RipTAL CDSs, NTRs, CRDs and CTRs.
Nucleotide	avrBs3 CDS	avrBs3 5'	avrBs3 CRD	avrBs3 3'	avrbs4 CDS	avrbs4 5'	avrbs4 CRD	avrbs4 3'	RipTALI-1 RUN2108	RipTALI-1 RUN2108 5'	RipTALI-1 RUN2108 CRD	RipTALI-1 RUN2108 3'	RipTALII-1_Molk2 CDS	RipTALII-1_Molk2 5'	RipTALII-1_Molk2 CRD	RipTALII-1_Molk2 3'	RipTALIII-1_RUN369 CDS	RipTALIII-1_RUN369 5'	RipTALIII-1_RUN369 CRD	RipTALIII-1_RUN369 3'	RipTALIV-1_RUN083 CDS	RipTALIV-1_RUN083 5'	RipTALIV-1_RUN083 CRD	RipTALIV-1_RUN083 3'
Adenine (A)	0.168	0.178	0.148	0.202	0.17	0.178	0.153	0.201	0.178	0.163	0.192	0.172	0.172	0.16	0.183	0.163	0.175	0.16	0.188	0.168	0.188	0.174	0.199	0.183
Cytosine (C)	0.317	0.341	0.305	0.319	0.315	0.343	0.302	0.316	0.33	0.368	0.294	0.35	0.325	0.363	0.294	0.342	0.328	0.361	0.292	0.357	0.327	0.363	0.296	0.345
Guanine (G)	0.352	0.304	0.398	0.294	0.35	0.304	0.392	0.299	0.331	0.304	0.361	0.309	0.344	0.305	0.381	0.319	0.334	0.311	0.362	0.31	0.335	0.306	0.365	0.314
Thymine (T)	0.163	0.176	0.148	0.184	0.165	0.175	0.153	0.184	0.161	0.165	0.153	0.168	0.159	0.173	0.142	0.177	0.163	0.167	0.158	0.165	0.149	0.157	0.14	0.158
C + G	0.669	0.646	0.704	0.614	0.665	0.647	0.694	0.615	0.661	0.672	0.655	0.66	0.669	0.668	0.675	0.66	0.662	0.672	0.654	0.667	0.663	0.669	0.661	0.659
A + T	0.331	0.354	0.296	0.386	0.335	0.353	0.306	0.385	0.339	0.328	0.345	0.34	0.331	0.332	0.325	0.34	0.338	0.328	0.346	0.333	0.337	0.331	0.339	0.341
Plots of these groups values can be found in Sheet 2 of this file:
CDS GC Contents
NTR GC Contents
CRD GC Contents
CTR GC Contents
CDS, NTR, CRD and CTR GC Contents
